# Supplementary material for: Impact of the extension of a performance-based financing scheme to nutrition services in Burundi on malnutrition prevention and management among children below five: A cluster-randomized control trial
Source: PLoS One. 2020 Sep 18;15(9):e0239036. doi: 10.1371/journal.pone.0239036 (PMC7500612; doi:10.1371/journal.pone.0239036)
Supplement: S1 Dataset — Source: Authors. (XLSX) [file pone.0239036.s011.xlsx]

## Sheet: data
variable	source	type	survey	treatment	mean	sum	median	variance	sd	N
MAMrecovery	MAMclinicalfiles	yes-no	baseline	0	0.75974	234	1	0.18313	0.427936	308
MAMrecovery	MAMclinicalfiles	yes-no	baseline	1	0.8375	268	1	0.13652	0.369487	320
MAMrecovery	MAMclinicalfiles	yes-no	endline	0	0.776786	87	1	0.174952	0.418272	112
MAMrecovery	MAMclinicalfiles	yes-no	endline	1	0.969419	317	1	0.0297368	0.172443	327
uSAMrecovery	USAMclinicalfiles	yes-no	baseline	0	0.869318	306	1	0.113928	0.337532	352
uSAMrecovery	USAMclinicalfiles	yes-no	baseline	1	0.837061	262	1	0.136827	0.369902	313
uSAMrecovery	USAMclinicalfiles	yes-no	endline	0	0.927649	359	1	0.0672906	0.259404	387
uSAMrecovery	USAMclinicalfiles	yes-no	endline	1	0.92	322	1	0.0738109	0.271682	350
MAMtreatmentduration	MAMclinicalfiles	continuous	baseline	0	70.7867	15927	70	2225.96	47.1801	225
MAMtreatmentduration	MAMclinicalfiles	continuous	baseline	1	78.0794	19676	68	2892.28	53.7799	252
MAMtreatmentduration	MAMclinicalfiles	continuous	endline	0	70.2597	5410	70	1585.38	39.8168	77
MAMtreatmentduration	MAMclinicalfiles	continuous	endline	1	43.9583	12660	35	1644.17	40.5484	288
uSAMtreatmentduration	USAMclinicalfiles	continuous	baseline	0	58.4463	27762	49	1854.88	43.0683	475
uSAMtreatmentduration	USAMclinicalfiles	continuous	baseline	1	61.8	29355	56	1552.62	39.4033	475
uSAMtreatmentduration	USAMclinicalfiles	continuous	endline	0	59.0631	18723	49	1688.33	41.0893	317
uSAMtreatmentduration	USAMclinicalfiles	continuous	endline	1	42.8688	12089	35	1046.83	32.3547	282
nbMAMcases_semester	MAMclinicalfiles	continuous	baseline	0	81.4516	2525	42	16182.4	127.21	31
nbMAMcases_semester	MAMclinicalfiles	continuous	baseline	1	29.25	936	19	668.774	25.8607	32
nbMAMcases_semester	MAMclinicalfiles	continuous	endline	0	45.6	456	35	1524.93	39.0504	10
nbMAMcases_semester	MAMclinicalfiles	continuous	endline	1	121.839	3777	68	37371	193.316	31
nbUSAMcases_semester	USAMclinicalfiles	continuous	baseline	0	40.0889	1804	33	1325.27	36.4042	45
nbUSAMcases_semester	USAMclinicalfiles	continuous	baseline	1	24.8667	1119	17	458.982	21.4239	45
nbUSAMcases_semester	USAMclinicalfiles	continuous	endline	0	41.5333	1869	28	2152.07	46.3904	45
nbUSAMcases_semester	USAMclinicalfiles	continuous	endline	1	78.8889	3550	62	4721.78	68.7152	45
AMdiagnosed	Consultations	yes-no	baseline	0	0.0346154	9	0	0.0335462	0.183156	260
AMdiagnosed	Consultations	yes-no	baseline	1	0.019685	5	0	0.0193738	0.13919	254
AMdiagnosed	Consultations	yes-no	endline	0	0.0342205	9	0	0.0331756	0.182142	263
AMdiagnosed	Consultations	yes-no	endline	1	0.0339623	9	0	0.0329331	0.181475	265
AMfalsepositive	Consultations	yes-no	baseline	0	0.0097561	2	0	0.0097083	0.0985306	205
AMfalsepositive	Consultations	yes-no	baseline	1	0.0132743	3	0	0.0131563	0.114701	226
AMfalsepositive	Consultations	yes-no	endline	0	0.0044843	1	0	0.0044843	0.066965	223
AMfalsepositive	Consultations	yes-no	endline	1	0.018018	4	0	0.0177734	0.133317	222
AMfalsenegative	Consultations	yes-no	baseline	0	0.865385	45	1	0.118778	0.344642	52
AMfalsenegative	Consultations	yes-no	baseline	1	0.925926	25	1	0.0712251	0.26688	27
AMfalsenegative	Consultations	yes-no	endline	0	0.8	32	1	0.164103	0.405096	40
AMfalsenegative	Consultations	yes-no	endline	1	0.883721	38	1	0.105205	0.324353	43
growthcurvementioned	Consultations	yes-no	baseline	0	0.0615385	16	0	0.0579745	0.240779	260
growthcurvementioned	Consultations	yes-no	baseline	1	0.0826772	21	0	0.0761414	0.275937	254
growthcurvementioned	Consultations	yes-no	endline	0	0.0380228	10	0	0.0367167	0.191616	263
growthcurvementioned	Consultations	yes-no	endline	1	0.0415094	11	0	0.0399371	0.199843	265
V1_CSAMdiagnosed	Vignettes	yes-no	baseline	0	0.0704225	5	0	0.0663984	0.257679	71
V1_CSAMdiagnosed	Vignettes	yes-no	baseline	1	0.0675676	5	0	0.0638652	0.252716	74
V1_CSAMdiagnosed	Vignettes	yes-no	endline	0	0.127907	11	0	0.112859	0.335945	86
V1_CSAMdiagnosed	Vignettes	yes-no	endline	1	0.158537	13	0	0.13505	0.367491	82
V2_USAMdiagnosed	Vignettes	yes-no	baseline	0	0.15493	11	0	0.132797	0.364413	71
V2_USAMdiagnosed	Vignettes	yes-no	baseline	0	0.28169	20	0	0.205231	0.453025	71
V2_USAMdiagnosed	Vignettes	yes-no	endline	0	0.197674	17	0	0.160465	0.400581	86
V2_USAMdiagnosed	Vignettes	yes-no	endline	1	0.256098	21	0	0.192864	0.439162	82
V3_MAMdiagnosed	Vignettes	yes-no	baseline	1	0.121622	9	0	0.108293	0.329079	74
V3_MAMdiagnosed	Vignettes	yes-no	baseline	1	0.243243	18	0	0.186598	0.431969	74
V3_MAMdiagnosed	Vignettes	yes-no	endline	0	0.418605	36	0	0.246238	0.496224	86
V3_MAMdiagnosed	Vignettes	yes-no	endline	1	0.329268	27	0	0.223577	0.47284	82
growthmonitoringorganized	Questionnaire_nutmanager	yes-no	baseline	0	0.8	36	1	0.163636	0.40452	45
growthmonitoringorganized	Questionnaire_nutmanager	yes-no	baseline	1	0.844444	38	1	0.134343	0.366529	45
growthmonitoringorganized	Questionnaire_nutmanager	yes-no	endline	0	0.511111	23	1	0.255556	0.505525	45
growthmonitoringorganized	Questionnaire_nutmanager	yes-no	endline	1	0.777778	35	1	0.176768	0.420438	45
AMcase	Household	yes-no	baseline	0	0.0622581	193	0	0.0584008	0.241663	3100
AMcase	Household	yes-no	baseline	1	0.0577606	179	0	0.0544419	0.233328	3099
AMcase	Household	yes-no	endline	0	0.0873457	283	0	0.079741	0.282384	3240
AMcase	Household	yes-no	endline	1	0.087037	282	0	0.0794861	0.281933	3240
CMcase	Household	yes-no	baseline	0	0.529677	1642	1	0.2492	0.499199	3100
CMcase	Household	yes-no	baseline	1	0.532107	1649	1	0.24905	0.499049	3099
CMcase	Household	yes-no	endline	0	0.498765	1616	0	0.250076	0.500076	3240
CMcase	Household	yes-no	endline	1	0.519136	1682	1	0.249711	0.499711	3240
WLZ	Household	continuous	baseline	0	-0.337564	-1046.45	-0.33	1.19191	1.09174	3100
WLZ	Household	continuous	baseline	1	-0.343615	-1064.52	-0.35	1.17031	1.08181	3098
WLZ	Household	continuous	endline	0	-0.4725	-1530.43	-0.441	1.28622	1.13412	3239
WLZ	Household	continuous	endline	1	-0.460898	-1493.31	-0.4475	1.30213	1.14111	3240
LAZ	Household	continuous	baseline	0	-2.09759	-6502.53	-2.095	1.48847	1.22003	3100
LAZ	Household	continuous	baseline	1	-2.10607	-6526.7	-2.1	1.53575	1.23925	3099
LAZ	Household	continuous	endline	0	-2.05545	-6651.44	-1.9995	1.68695	1.29883	3236
LAZ	Household	continuous	endline	1	-2.07758	-6727.2	-2.055	1.51139	1.22939	3238
MUAC	Household	continuous	baseline	0	139.746	433212	139.5	154.332	12.4231	3100
MUAC	Household	continuous	baseline	1	140.101	434172	140	151.788	12.3202	3099
MUAC	Household	continuous	endline	0	137.955	446838	138	152.796	12.3611	3239
MUAC	Household	continuous	endline	1	138.235	447882	138.5	160.4	12.6649	3240
AMcase_followedup	Household	yes-no	baseline	0	0.0880829	17	0	0.0807427	0.284152	193
AMcase_followedup	Household	yes-no	baseline	1	0.0837989	15	0	0.077208	0.277863	179
AMcase_followedup	Household	yes-no	endline	0	0.137809	39	0	0.119239	0.34531	283
AMcase_followedup	Household	yes-no	endline	1	0.187943	53	0	0.153164	0.391361	282
SAMcase_followedup	Household	yes-no	baseline	0	0.129032	4	0	0.116129	0.340777	31
SAMcase_followedup	Household	yes-no	baseline	1	0.195122	8	0	0.160976	0.401218	41
SAMcase_followedup	Household	yes-no	endline	0	0.15	9	0	0.129661	0.360085	60
SAMcase_followedup	Household	yes-no	endline	1	0.237288	14	0	0.184103	0.429072	59

## Sheet: variables
variable	Variable name (see next columns)		Variable name	Definition
source	Dataset (see next columns)
type	yes-no or continuous variable		MAMrecovery	MAM recovery rate
survey	baseline or endline survey		uSAMrecovery	Uncomplicated SAM recovery rate
treatment	0 for control, 1 for PBF-N intervention		MAMtreatmentduration	Treatment duration among the MAM cases who recovered
mean	mean		uSAMtreatmentduration	Treatment duration among the uncomplicated SAM cases who recovered
sum	sum (number of positive cases for yes-no variables)		AMdiagnosed	Within consultations observed: Acute malnutrition was diagnosed
median	median		AMfalsepositive	Within consultations observed: False positive of acute malnutrition diagnosis
variance	variance		AMfalsenegative	Within consultations observed: False negative of acute malnutrition diagnosis
sd	standard deviation		growthcurvementioned	Within consultations observed: Growth curve mentioned
N	number of observations		V1_CSAMdiagnosed	Within fictive cases: Vignette 1: diagnosis of complicated SAM was found
			V2_USAMdiagnosed	Within fictive cases: Vignette 2: diagnosis of uncomplicated SAM was found
			V3_MAMdiagnosed	Within fictive cases: Vignette 3: diagnosis of MAM was found
			nbMAMcases_semester	Using clinical files transcripts: Nb of MAM cases per semester
			nbUSAMcases_semester	Using clinical files transcripts: Nb of uncomplicated SAM cases per semester
			growthmonitoringorganized	Growth monitoring sessions are reported as regularly organized
			AMcase	Acute malnutrition prevalence
			CMcase	Chronic malnutrition prevalence
			WLZ	Weight for length z-score
			LAZ	Length for age z-score
			MUAC	Mid-Upper Arm Circumference (MUAC)
			AMcase_followedup	Among AM cases, follow-up at the HC for AM
			SAMcase_followedup	Among the SAM cases, follow-up at the HC for AM
			Source name	Definition
			MAMclinicalfiles	MAM management service transcribed clinical files
			USAMclinicalfiles	USAM management service transcribed clinical files
			Consultations	Observed pediatric consultations
Datasets synthesis prepared for PLOS One re-submission			Questionnaire_nutmanager	Questionnaire assigned to AM services manager
June 2020			Household	Household survey
